# Supplementary material for: Glycolytic Enzymes Are Part of an Oncogenic Network in AML
Source: Cells. 2026 Mar 23;15(6):569. doi: 10.3390/cells15060569 (PMC13024823; doi:10.3390/cells15060569)
Supplement: Supplementary file 1 [file cells-15-00569-s001.zip]

Archive with 1 entries (1 files):
- cells-4180934-supplementary.pdf
